# Supplementary material for: Linking Peripartal Dynamics of Ruminal Microbiota to Dietary Changes and Production Parameters
Source: Front Microbiol. 2017 Jan 12;7:2143. doi: 10.3389/fmicb.2016.02143 (PMC5226935; doi:10.3389/fmicb.2016.02143)
Supplement: Supplementary file 1 [file Table1.XLSX]

## Sheet: Sheet1
SampleID	CowID	Days relative to calving	DMI	pH	NE	CP	NDF	ADF	MilkYield	MilkFat%	MilkProtein%	MilkLactose%	MilkUreaNitrogen
A.10	A	10	13.76	6.01	22.9846	2.57372	4.941	3.05544	22.2	5.53	3.35	4.28	21.47
A.14	A	-14	12.56	6.41	19.9704	1.79608	4.91096	3.00184	NA	NA	NA	NA	NA
A.20	A	20	24.5	6.25	40.915	4.5815	8.7955	5.439	40.4	8.66	2.59	4.37	6.33
A.28	A	28	17.82	6	29.7607	3.33248	6.39766	3.95621	31.2	3.69	2.5	4.74	11.33
B.10	B	10	22.12	6.71	36.9349	4.13582	7.93989	4.90991	26.6	6.36	4.07	4.18	15.55
B.14	B	-14	13.58	6.32	21.5847	1.94127	5.30794	3.24449	NA	NA	NA	NA	NA
B.20	B	20	18.87	6.4	31.506	3.52792	6.77286	4.18823	28	3.88	2.96	4.51	11.27
B.28	B	28	24.74	6.69	41.3202	4.62687	8.8826	5.49286	37.5	5.22	2.84	4.4	13.75
B.7	B	-7	13.61	6.72	21.6361	1.94589	5.32059	3.25223	NA	NA	NA	NA	NA
C.10	C	10	20.11	6.48	33.5814	3.76032	7.219	4.46412	16	7.01	3.9	4.14	12
C.14	C	-14	15.87	6.269	25.2317	2.26927	6.20478	3.79269	NA	NA	NA	NA	NA
C.20	C	20	18.39	6.538	30.7081	3.43857	6.60133	4.08216	22.7	5.96	2.43	4.54	11.15
C.28	C	28	18.82	6.125	31.4313	3.51956	6.7568	4.1783	27.1	4.84	2.23	4.53	10.05
C.7	C	-7	16.1	6.5	25.5923	2.3017	6.29346	3.8469	NA	NA	NA	NA	NA
D.10	D	10	21.03	6.58	35.1251	3.93317	7.55084	4.66932	40.1	6.01	4.11	4.16	15.8
D.14	D	-14	14.85	6.717	23.6119	2.12359	5.80645	3.54921	NA	NA	NA	NA	NA
D.20	D	20	22.38	6.83	37.3801	4.18567	8.0356	4.96909	33.3	3.4	2.85	4.56	14.03
D.7	D	-7	14.57	7.49	23.161	2.08303	5.69557	3.48143	NA	NA	NA	NA	NA
E.10	E	10	20.23	6.14	33.7924	3.78394	7.26436	4.49217	37.7	4.35	4.01	4.38	16.5
E.14	E	-14	15.34	7.19	24.3868	2.19328	5.997	3.66569	NA	NA	NA	NA	NA
E.20	E	20	23.99	6.42	40.067	4.48655	8.61321	5.32628	30.5	3.47	2.94	4.68	12.9
E.28	E	28	26.04	6.51	43.4933	4.87021	9.34976	5.78175	50.1	3.66	2.76	4.76	15.07
E.7	E	-7	15.11	6.88	24.0203	2.16031	5.90687	3.61059	NA	NA	NA	NA	NA
F.10	F	10	22.02	6.3	36.7786	4.11833	7.90631	4.88914	37.4	5.21	3.7	4.25	14.8
F.14	F	-14	14.69	7.35	23.3618	2.10109	5.74494	3.51161	NA	NA	NA	NA	NA
F.20	F	20	24.21	6.85	40.434	4.52764	8.69211	5.37506	49.3	3.5	3.08	4.95	13.73
F.28	F	28	26.52	6.5	44.2952	4.96	9.52214	5.88834	49.6	3.39	2.93	4.97	14.5
F.7	F	-7	14.58	6.79	23.1811	2.08484	5.70051	3.48446	NA	NA	NA	NA	NA
G.10	G	10	27.13	6.165	45.3034	5.07289	9.73887	6.02236	46.3	6.83	3.58	4.62	12.35
G.14	G	-14	15.64	6.55	24.8694	2.23668	6.11568	3.73823	NA	NA	NA	NA	NA
G.20	G	20	29.59	6.48	49.4147	5.53326	10.6227	6.5689	48.6	5.13	3	4.76	9.95
G.7	G	-7	15.8	6.36	25.1144	2.25872	6.17593	3.77506	NA	NA	NA	NA	NA
H.10	H	10	22.78	6.05	38.0443	4.26005	8.17838	5.05738	38.4	5.19	3.89	4.35	16.23
H.14	H	-14	15.46	7.46	24.5841	2.21103	6.04553	3.69535	NA	NA	NA	NA	NA
H.28	H	28	24.69	5.6	41.2288	4.61664	8.86296	5.48072	34.1	5.05	3.19	4.35	13.7
H.7	H	-7	14.96	7	23.7815	2.13884	5.84816	3.5747	NA	NA	NA	NA	NA
