# Supplementary material for: Linking Peripartal Dynamics of Ruminal Microbiota to Dietary Changes and Production Parameters
Source: Front Microbiol. 2017 Jan 12;7:2143. doi: 10.3389/fmicb.2016.02143 (PMC5226935; doi:10.3389/fmicb.2016.02143)
Supplement: Supplementary file 2 [file Table2.XLSX]

## Sheet: Milk
Summary statistics for Spearman's correlation coefficient between milk yield/composition and abundant bacterial genera
Spearman's rho
0	Actinobacteria_Coriobacteriaceae_Adlercreutzia	Actinobacteria_Coriobacteriaceae_Atopobium	Actinobacteria_Coriobacteriaceae_Unclass.1	Actinobacteria_Coriobacteriaceae_Unclass.2	Actinobacteria_Unclass.	Bacteroidetes_Bacteroidales_Unclass.1	Bacteroidetes_Bacteroidales_Unclass.2	Bacteroidetes_Bacteroidales_Unclass.3	Bacteroidetes_BS11_Unclass.	Bacteroidetes_Prevotellaceae_Prevotella	Bacteroidetes_S24-7_Unclass.	Chloroflexi_Anaerolinaceae_SHD-231	Fibrobacteres_Fibrobacteraceae_Fibrobacter	Firmicutes_Catabacteriaceae_Unclass.	Firmicutes_Christensenellaceae_Unclass.	Firmicutes_Clostridia_Unclass.1	Firmicutes_Clostridia_Unclass.2	Firmicutes_Clostridiaceae_Clostridium	Firmicutes_Clostridiaceae_Unclass.1	Firmicutes_Clostridiaceae_Unclass.2	Firmicutes_Clostridiales_Unclass.1	Firmicutes_Clostridiales_Unclass.2	Firmicutes_Erysipelotrichaceae_Bulleidia	Firmicutes_Erysipelotrichaceae_L7A_E11	Firmicutes_Erysipelotrichaceae_p-75-a5	Firmicutes_Erysipelotrichaceae_Unclass.	Firmicutes_Erysipelotrichales_Unclass.	Firmicutes_Lachnospiraceae_Anaerostipes	Firmicutes_Lachnospiraceae_Butyrivibrio	Firmicutes_Lachnospiraceae_Coprococcus	Firmicutes_Lachnospiraceae_Moryella	Firmicutes_Lachnospiraceae_Pseudobutyrivibrio	Firmicutes_Lachnospiraceae_Shuttleworthia	Firmicutes_Lachnospiraceae_Unclass.	Firmicutes_Lachnospiraceae_Unclass.	Firmicutes_Lachnospiraceae_Unclass.	Firmicutes_Lactobacillaceae_Lactobacillus	Firmicutes_Ruminococcaceae_Oscillospira	Firmicutes_Ruminococcaceae_Ruminococcus	Firmicutes_Ruminococcaceae_Unclass.	Firmicutes_Ruminococcaceae_Unclass.	Firmicutes_Streptococcaceae_Unclass.	Firmicutes_Veillonellaceae_Selenomonas	Firmicutes_Veillonellaceae_Succiniclasticum	Firmicutes_Veillonellaceae_Unclass.	Firmicutes_Veillonellaceae_Unclass.	Proteobacteria_Desulfovibrionaceae_Desulfovibrio	Proteobacteria_Succinivibrionaceae_Unclass.	Spirochaetes_Spirochaetaceae_Treponema
Milk_Yield_	0.27884	-0.30335	0.52468	0.27801	-0.295	0.1521	0.15265	-0.3026	-0.5679	0.19091	0.34286	-0.41429	0.21559	-0.54026	-0.067532	-0.25325	-0.0013012	-0.14935	-0.042857	-0.3039	0.0051948	-0.17414	0.41702	0.14499	0.32727	0.34808	0.055467	-0.30594	0.028571	0.24675	0.16494	-0.27792	0.24618	-0.077922	-0.075325	-0.18383	-0.052666	-0.70657	0.3987	-0.13117	0.36234	-0.05588	-0.069548	0.40779	0.13914	0.26324	0.15515	0.28525	-0.06329
Milk_Fat_Content	-0.19305	0.081845	-0.14805	-0.23839	0.24431	-0.23074	-0.14031	0.12338	0.082819	-0.29351	-0.2961	0.51558	0.10631	0.30909	0.1961	0.23117	-0.005205	0.028571	0.23896	0.23896	0.053247	0.16374	-0.055213	0.22497	-0.16364	-0.20885	0.028736	0.30529	-0.28961	-0.48571	-0.13247	-0.2013	-0.32543	-0.12338	-0.23636	0.33193	-0.21847	0.17046	-0.2	0.34286	-0.28182	0.12151	-0.34774	-0.22727	-0.063069	-0.26714	-0.22882	-0.32619	-0.22415
Milk_Protein_Content	0.23529	0.20981	-0.38571	0.10133	0.052632	-0.12155	0.0058461	0.18312	-0.05587	-0.036364	-0.051948	0.19091	-0.21335	0.3039	-0.01039	-0.018182	-0.33377	0.56104	0.12078	0.14026	0.18052	-0.33788	-0.22345	0.61443	0.34935	-0.13858	-0.33347	0.12407	-0.42727	0.0090909	0.020779	0.18701	-0.24099	-0.31948	0.42857	0.022735	-0.12549	-0.12557	0.022078	0.3	0.046753	-0.10461	0.098798	0.20909	0.28609	-0.039649	-0.15059	-0.16374	-0.17273
Milk_Lactose_Content	-0.0039024	-0.24439	0.2768	0.044849	-0.038687	-0.0094309	-0.1196	-0.31384	-0.17857	0.0090968	0.043535	-0.42885	0.273	-0.50942	0.065627	0.022092	0.026367	-0.37557	-0.036387	-0.17349	0.1488	0.053966	0.27202	-0.38126	0.030539	0.15104	0.12605	-0.1482	0.47693	0.20598	-0.082521	-0.20468	0.22099	0.12151	-0.24886	-0.015925	0.16168	-0.38509	0.23782	-0.14945	0.20793	0.030234	-0.058537	-0.089019	-0.25667	0.011382	-0.014025	0.21912	0.23155
Milk_Urea_Nitrogen	0.077348	0.00064956	-0.19221	-0.026632	-0.26966	0.077998	0.2228	0.20909	0.060471	0.21688	0.41948	-0.16234	-0.2193	0.084416	-0.28182	-0.2	-0.19649	0.73117	-0.27662	-0.26494	0.13766	-0.1358	-0.24683	0.3485	0.36494	-0.00065062	-0.20516	-0.092238	-0.3026	0.61818	0.14416	0.42338	0.17408	-0.096104	0.71688	-0.26437	-0.090377	-0.11386	0.046753	-0.10649	0.46104	-0.19363	0.41859	0.44156	0.40052	0.42184	0.22882	0.075374	0.22415
p-values
0	Actinobacteria_Coriobacteriaceae_Adlercreutzia	Actinobacteria_Coriobacteriaceae_Atopobium	Actinobacteria_Coriobacteriaceae_Unclass.1	Actinobacteria_Coriobacteriaceae_Unclass.2	Actinobacteria_Unclass.	Bacteroidetes_Bacteroidales_Unclass.1	Bacteroidetes_Bacteroidales_Unclass.2	Bacteroidetes_Bacteroidales_Unclass.3	Bacteroidetes_BS11_Unclass.	Bacteroidetes_Prevotellaceae_Prevotella	Bacteroidetes_S24-7_Unclass.	Chloroflexi_Anaerolinaceae_SHD-231	Fibrobacteres_Fibrobacteraceae_Fibrobacter	Firmicutes_Catabacteriaceae_Unclass.	Firmicutes_Christensenellaceae_Unclass.	Firmicutes_Clostridia_Unclass.1	Firmicutes_Clostridia_Unclass.2	Firmicutes_Clostridiaceae_Clostridium	Firmicutes_Clostridiaceae_Unclass.1	Firmicutes_Clostridiaceae_Unclass.2	Firmicutes_Clostridiales_Unclass.1	Firmicutes_Clostridiales_Unclass.2	Firmicutes_Erysipelotrichaceae_Bulleidia	Firmicutes_Erysipelotrichaceae_L7A_E11	Firmicutes_Erysipelotrichaceae_p-75-a5	Firmicutes_Erysipelotrichaceae_Unclass.	Firmicutes_Erysipelotrichales_Unclass.	Firmicutes_Lachnospiraceae_Anaerostipes	Firmicutes_Lachnospiraceae_Butyrivibrio	Firmicutes_Lachnospiraceae_Coprococcus	Firmicutes_Lachnospiraceae_Moryella	Firmicutes_Lachnospiraceae_Pseudobutyrivibrio	Firmicutes_Lachnospiraceae_Shuttleworthia	Firmicutes_Lachnospiraceae_Unclass.	Firmicutes_Lachnospiraceae_Unclass.	Firmicutes_Lachnospiraceae_Unclass.	Firmicutes_Lactobacillaceae_Lactobacillus	Firmicutes_Ruminococcaceae_Oscillospira	Firmicutes_Ruminococcaceae_Ruminococcus	Firmicutes_Ruminococcaceae_Unclass.	Firmicutes_Ruminococcaceae_Unclass.	Firmicutes_Streptococcaceae_Unclass.	Firmicutes_Veillonellaceae_Selenomonas	Firmicutes_Veillonellaceae_Succiniclasticum	Firmicutes_Veillonellaceae_Unclass.	Firmicutes_Veillonellaceae_Unclass.	Proteobacteria_Desulfovibrionaceae_Desulfovibrio	Proteobacteria_Succinivibrionaceae_Unclass.	Spirochaetes_Spirochaetaceae_Treponema
Milk_Yield_	0.22094	0.18131	0.014609	0.22238	0.19422	0.51044	0.50889	0.18244	0.007241	0.40713	0.12813	0.06188	0.34797	0.011461	0.77116	0.26802	0.99553	0.51819	0.85366	0.18048	0.98217	0.45029	0.060009	0.5306	0.14757	0.12204	0.81126	0.17741	0.90216	0.2809	0.47494	0.22253	0.28204	0.73707	0.74556	0.42508	0.82064	0.00034298	0.073408	0.57089	0.10649	0.80988	0.76451	0.066503	0.54749	0.24893	0.50188	0.21007	0.7852
Milk_Fat_Content	0.4018	0.72432	0.52187	0.29804	0.28583	0.31426	0.54412	0.59417	0.72117	0.19659	0.19248	0.016746	0.6465	0.17277	0.39424	0.31335	0.98214	0.90216	0.29685	0.29685	0.81869	0.47818	0.81211	0.32686	0.47847	0.36359	0.9016	0.17838	0.20288	0.0256	0.56705	0.38158	0.15	0.59417	0.30229	0.14157	0.3414	0.46005	0.38472	0.12813	0.21585	0.59981	0.12243	0.3218	0.78594	0.24173	0.31844	0.149	0.32867
Milk_Protein_Content	0.30455	0.36134	0.084188	0.66207	0.82075	0.59969	0.97994	0.4269	0.80991	0.87565	0.82305	0.40713	0.3531	0.18048	0.96435	0.93765	0.13923	0.0081448	0.60202	0.54425	0.43359	0.13413	0.33023	0.0030411	0.1206	0.54912	0.13961	0.59209	0.05337	0.9688	0.92876	0.41695	0.29265	0.15803	0.052572	0.92208	0.58782	0.58758	0.92432	0.18641	0.84051	0.65178	0.67006	0.36303	0.20868	0.86451	0.51469	0.47818	0.45402
Milk_Lactose_Content	0.98661	0.28567	0.22448	0.84693	0.86777	0.96764	0.6056	0.16592	0.43866	0.96878	0.85137	0.052401	0.23116	0.018334	0.77746	0.92427	0.90967	0.093396	0.87557	0.452	0.51975	0.81628	0.23292	0.088142	0.89545	0.51341	0.58613	0.52146	0.02881	0.37038	0.72213	0.37347	0.33571	0.59981	0.27667	0.94538	0.48382	0.084733	0.29924	0.51791	0.36576	0.89649	0.80101	0.70119	0.26138	0.96095	0.95189	0.33993	0.31252
Milk_Urea_Nitrogen	0.73895	0.99777	0.40389	0.90877	0.23716	0.73683	0.33167	0.36303	0.79457	0.345	0.058361	0.48202	0.33951	0.716	0.21585	0.38472	0.3933	0.00016617	0.22479	0.24579	0.5518	0.55724	0.28073	0.12156	0.10382	0.99777	0.37232	0.69089	0.18244	0.0028195	0.53301	0.055823	0.45044	0.67858	0.00025541	0.24684	0.69683	0.62313	0.84051	0.64592	0.03542	0.40035	0.058953	0.045078	0.071985	0.056814	0.31844	0.74539	0.32867
[truncated: 4 more columns]

## Sheet: Diet
Summary statistics for Spearman's correlation coefficient between diet intake/composition and abundant bacterial genera
Spearman's rho
0	Actinobacteria_Coriobacteriaceae_Adlercreutzia	Actinobacteria_Coriobacteriaceae_Atopobium	Actinobacteria_Coriobacteriaceae_Unclass.1	Actinobacteria_Coriobacteriaceae_Unclass.2	Actinobacteria_Unclass.	Bacteroidetes_Bacteroidales_Unclass.1	Bacteroidetes_Bacteroidales_Unclass.2	Bacteroidetes_Bacteroidales_Unclass.3	Bacteroidetes_BS11_Unclass.	Bacteroidetes_Prevotellaceae_Prevotella	Bacteroidetes_S24-7_Unclass.	Chloroflexi_Anaerolinaceae_SHD-231	Fibrobacteres_Fibrobacteraceae_Fibrobacter	Firmicutes_Catabacteriaceae_Unclass.	Firmicutes_Christensenellaceae_Unclass.	Firmicutes_Clostridia_Unclass.1	Firmicutes_Clostridia_Unclass.2	Firmicutes_Clostridiaceae_Clostridium	Firmicutes_Clostridiaceae_Unclass.1	Firmicutes_Clostridiaceae_Unclass.2	Firmicutes_Clostridiales_Unclass.1	Firmicutes_Clostridiales_Unclass.2	Firmicutes_Erysipelotrichaceae_Bulleidia	Firmicutes_Erysipelotrichaceae_L7A_E11	Firmicutes_Erysipelotrichaceae_p-75-a5	Firmicutes_Erysipelotrichaceae_Unclass.	Firmicutes_Erysipelotrichales_Unclass.	Firmicutes_Lachnospiraceae_Anaerostipes	Firmicutes_Lachnospiraceae_Butyrivibrio	Firmicutes_Lachnospiraceae_Coprococcus	Firmicutes_Lachnospiraceae_Moryella	Firmicutes_Lachnospiraceae_Pseudobutyrivibrio	Firmicutes_Lachnospiraceae_Shuttleworthia	Firmicutes_Lachnospiraceae_Unclass.	Firmicutes_Lachnospiraceae_Unclass.	Firmicutes_Lachnospiraceae_Unclass.	Firmicutes_Lactobacillaceae_Lactobacillus	Firmicutes_Ruminococcaceae_Oscillospira	Firmicutes_Ruminococcaceae_Ruminococcus	Firmicutes_Ruminococcaceae_Unclass.	Firmicutes_Ruminococcaceae_Unclass.	Firmicutes_Streptococcaceae_Unclass.	Firmicutes_Veillonellaceae_Selenomonas	Firmicutes_Veillonellaceae_Succiniclasticum	Firmicutes_Veillonellaceae_Unclass.	Firmicutes_Veillonellaceae_Unclass.	Proteobacteria_Desulfovibrionaceae_Desulfovibrio	Proteobacteria_Succinivibrionaceae_Unclass.	Spirochaetes_Spirochaetaceae_Treponema
DMI	-0.21557	0.0224	0.31561	0.1362	0.027164	0.0097945	-0.037583	-0.52021	-0.64246	0.10991	0.19846	-0.48958	-0.091272	-0.21752	0.059717	0.11094	0.19364	-0.071815	0.19949	-0.26409	0.19938	-0.048548	0.12473	0.17077	0.0077245	0.2668	0.07445	-0.1936	-0.021364	-0.0010297	0.19461	-0.31521	0.38326	0.038234	-0.11969	-0.34934	0.50003	-0.25718	-0.091769	0.071304	0.02394	0.56872	-0.052228	0.15418	0.27138	-0.043912	-0.24035	0.11694	-0.23772
pH	0.32558	-0.010493	-0.09449	-0.027037	0.22275	-0.17387	-0.18961	0.31059	0.42236	-0.33029	-0.28639	0.3514	0.24315	0.033082	0.084824	0.1394	-0.26375	0.0064358	0.12215	0.19192	0.16594	-0.13233	0.15757	-0.19378	-0.0056654	-0.10208	-0.19592	0.28285	0.15884	0.18937	-0.11984	0.34086	-0.31778	-0.018025	0.15008	0.42495	-0.51925	0.041989	0.37594	0.15254	-0.072601	-0.2254	0.0081899	-0.093963	-0.21711	-0.043982	0.047819	-0.32331	0.34688
NE	-0.21557	0.0224	0.31561	0.1362	0.027164	0.0097945	-0.037583	-0.52021	-0.64246	0.10991	0.19846	-0.48958	-0.091272	-0.21752	0.059717	0.11094	0.19364	-0.071815	0.19949	-0.26409	0.19938	-0.048548	0.12473	0.17077	0.0077245	0.2668	0.07445	-0.1936	-0.021364	-0.0010297	0.19461	-0.31521	0.38326	0.038234	-0.11969	-0.34934	0.50003	-0.25718	-0.091769	0.071304	0.02394	0.56872	-0.052228	0.15418	0.27138	-0.043912	-0.24035	0.11694	-0.23772
CP	-0.28472	0.017122	0.26181	0.12783	-0.024075	0.067401	0.0028316	-0.52716	-0.67213	0.16216	0.25045	-0.5462	-0.12817	-0.26166	-0.002574	0.088546	0.1814	-0.021622	0.1408	-0.32304	0.19063	0.0055373	0.085468	0.1481	0.0072095	0.32224	0.11524	-0.23364	-0.047619	0.058566	0.21636	-0.29654	0.44519	0.013517	-0.12381	-0.34856	0.57445	-0.22176	-0.15599	0.038741	0.082116	0.64505	0.012251	0.17992	0.33407	0.014552	-0.20169	0.16241	-0.22498
NDF	-0.21132	0.029351	0.31639	0.13581	0.03682	0.0023197	-0.042989	-0.51454	-0.63652	0.10116	0.19125	-0.48288	-0.085765	-0.2116	0.067954	0.11686	0.19906	-0.07619	0.20541	-0.25663	0.20054	-0.059751	0.13515	0.17308	0.0092694	0.25558	0.061514	-0.18176	-0.019048	-0.0082379	0.1892	-0.31752	0.37438	0.042739	-0.11737	-0.34831	0.48739	-0.26259	-0.079413	0.079799	0.01596	0.55518	-0.060739	0.15109	0.26042	-0.054858	-0.24473	0.10999	-0.23798
ADF	-0.21132	0.029351	0.31639	0.13581	0.03682	0.0023197	-0.042989	-0.51454	-0.63652	0.10116	0.19125	-0.48288	-0.085765	-0.2116	0.067954	0.11686	0.19906	-0.07619	0.20541	-0.25663	0.20054	-0.059751	0.13515	0.17308	0.0092694	0.25558	0.061514	-0.18176	-0.019048	-0.0082379	0.1892	-0.31752	0.37438	0.042739	-0.11737	-0.34831	0.48739	-0.26259	-0.079413	0.079799	0.01596	0.55518	-0.060739	0.15109	0.26042	-0.054858	-0.24473	0.10999	-0.23798
p-values
0	Actinobacteria_Coriobacteriaceae_Adlercreutzia	Actinobacteria_Coriobacteriaceae_Atopobium	Actinobacteria_Coriobacteriaceae_Unclass.1	Actinobacteria_Coriobacteriaceae_Unclass.2	Actinobacteria_Unclass.	Bacteroidetes_Bacteroidales_Unclass.1	Bacteroidetes_Bacteroidales_Unclass.2	Bacteroidetes_Bacteroidales_Unclass.3	Bacteroidetes_BS11_Unclass.	Bacteroidetes_Prevotellaceae_Prevotella	Bacteroidetes_S24-7_Unclass.	Chloroflexi_Anaerolinaceae_SHD-231	Fibrobacteres_Fibrobacteraceae_Fibrobacter	Firmicutes_Catabacteriaceae_Unclass.	Firmicutes_Christensenellaceae_Unclass.	Firmicutes_Clostridia_Unclass.1	Firmicutes_Clostridia_Unclass.2	Firmicutes_Clostridiaceae_Clostridium	Firmicutes_Clostridiaceae_Unclass.1	Firmicutes_Clostridiaceae_Unclass.2	Firmicutes_Clostridiales_Unclass.1	Firmicutes_Clostridiales_Unclass.2	Firmicutes_Erysipelotrichaceae_Bulleidia	Firmicutes_Erysipelotrichaceae_L7A_E11	Firmicutes_Erysipelotrichaceae_p-75-a5	Firmicutes_Erysipelotrichaceae_Unclass.	Firmicutes_Erysipelotrichales_Unclass.	Firmicutes_Lachnospiraceae_Anaerostipes	Firmicutes_Lachnospiraceae_Butyrivibrio	Firmicutes_Lachnospiraceae_Coprococcus	Firmicutes_Lachnospiraceae_Moryella	Firmicutes_Lachnospiraceae_Pseudobutyrivibrio	Firmicutes_Lachnospiraceae_Shuttleworthia	Firmicutes_Lachnospiraceae_Unclass.	Firmicutes_Lachnospiraceae_Unclass.	Firmicutes_Lachnospiraceae_Unclass.	Firmicutes_Lactobacillaceae_Lactobacillus	Firmicutes_Ruminococcaceae_Oscillospira	Firmicutes_Ruminococcaceae_Ruminococcus	Firmicutes_Ruminococcaceae_Unclass.	Firmicutes_Ruminococcaceae_Unclass.	Firmicutes_Streptococcaceae_Unclass.	Firmicutes_Veillonellaceae_Selenomonas	Firmicutes_Veillonellaceae_Succiniclasticum	Firmicutes_Veillonellaceae_Unclass.	Firmicutes_Veillonellaceae_Unclass.	Proteobacteria_Desulfovibrionaceae_Desulfovibrio	Proteobacteria_Succinivibrionaceae_Unclass.	Spirochaetes_Spirochaetaceae_Treponema
DMI	0.20671	0.89683	0.06078	0.42833	0.87504	0.95479	0.82773	0.0011455	2.4e-05	0.52339	0.24593	0.0024416	0.59652	0.20253	0.72937	0.51949	0.2578	0.67725	0.24344	0.11961	0.24369	0.77858	0.46858	0.31936	0.96434	0.11573	0.66608	0.2579	0.90157	0.99524	0.25539	0.061131	0.021037	0.82479	0.48686	0.036766	0.0019004	0.12997	0.59451	0.67942	0.88977	0.00029567	0.76226	0.36927	0.10937	0.79927	0.15795	0.49699	0.16268
pH	0.052656	0.95157	0.58358	0.87562	0.19161	0.3105	0.26803	0.065229	0.010286	0.049138	0.090379	0.035596	0.15302	0.8481	0.62281	0.41745	0.12011	0.97028	0.47788	0.26215	0.33344	0.44167	0.35872	0.25746	0.97384	0.55359	0.25214	0.094622	0.35482	0.26866	0.48631	0.041913	0.058939	0.9169	0.38229	0.0097815	0.001174	0.80789	0.023843	0.37446	0.67391	0.18624	0.96219	0.58569	0.20341	0.79895	0.78182	0.05443	0.038204
NE	0.20671	0.89683	0.06078	0.42833	0.87504	0.95479	0.82773	0.0011455	2.4e-05	0.52339	0.24593	0.0024416	0.59652	0.20253	0.72937	0.51949	0.2578	0.67725	0.24344	0.11961	0.24369	0.77858	0.46858	0.31936	0.96434	0.11573	0.66608	0.2579	0.90157	0.99524	0.25539	0.061131	0.021037	0.82479	0.48686	0.036766	0.0019004	0.12997	0.59451	0.67942	0.88977	0.00029567	0.76226	0.36927	0.10937	0.79927	0.15795	0.49699	0.16268
CP	0.092361	0.92105	0.12296	0.45749	0.88916	0.69611	0.98692	0.00095511	7.15e-06	0.34471	0.14068	0.00056871	0.45631	0.12318	0.98811	0.60758	0.2897	0.90039	0.41275	0.054644	0.26542	0.97443	0.62016	0.38868	0.96671	0.055275	0.50333	0.17025	0.78271	0.73439	0.20501	0.079051	0.0065131	0.93763	0.47188	0.037213	0.00024844	0.19364	0.36361	0.8225	0.63399	2.17e-05	0.94347	0.2937	0.046451	0.93287	0.23816	0.34397	0.18709
NDF	0.21601	0.86507	0.060117	0.42965	0.83117	0.98929	0.8034	0.0013245	3e-05	0.55718	0.26385	0.0028547	0.61894	0.2154	0.69374	0.4973	0.24447	0.65874	0.22944	0.13082	0.2409	0.72922	0.43192	0.31273	0.95721	0.13246	0.72155	0.28872	0.9122	0.96197	0.26909	0.059151	0.024479	0.80452	0.49539	0.037363	0.0025701	0.12181	0.64524	0.64362	0.92639	0.00044056	0.72491	0.37906	0.12504	0.75066	0.15028	0.5231	0.16221
ADF	0.21601	0.86507	0.060117	0.42965	0.83117	0.98929	0.8034	0.0013245	3e-05	0.55718	0.26385	0.0028547	0.61894	0.2154	0.69374	0.4973	0.24447	0.65874	0.22944	0.13082	0.2409	0.72922	0.43192	0.31273	0.95721	0.13246	0.72155	0.28872	0.9122	0.96197	0.26909	0.059151	0.024479	0.80452	0.49539	0.037363	0.0025701	0.12181	0.64524	0.64362	0.92639	0.00044056	0.72491	0.37906	0.12504	0.75066	0.15028	0.5231	0.16221
[truncated: 4 more columns]
